# Supplementary material for: Concomitant Duplications of Opioid Peptide and Receptor Genes before the Origin of Jawed Vertebrates
Source: PLoS One. 2010 May 6;5(5):e10512. doi: 10.1371/journal.pone.0010512 (PMC2865548; doi:10.1371/journal.pone.0010512)
Supplement: Table S2 — The table shows the analyzed gene families and the chromosomal location of the genes. All human gene names in the figure are approved HGNC symbols and the genes in the other species have been given the names of their human orthologs. The tables are color-coded based on the chicken chromosomes (chromosome 2, green; chromosome 20, orange; chromosome 23, blue; and chromosome 3, yellow). An asterisk after the family name indicates that the NJ and QP trees display different topologies (see Fig. S1). (0.15 MB XLS) [file pone.0010512.s002.xls]

## Sheet: Chicken
Family	Chicken chromosome 2	Chicken chromosome 20	Chicken chromosome 23	Chicken chromosome 3
BMP	BMP6 65.54 Mb	BMP7 11.64 Mb	BMP8 5.72 Mb	BMP5 90.16 Mb
DLGAP	DLGAP1 103.74 Mb	DLGAP4 0.37 Mb	DLGAP3 4.75 Mb	DLGAP2 93.87 Mb
EPB41	EPB41L3 103.13 Mb	EPB41L1 0.18 Mb	EPB41 2.93 Mb	EPB41L2 59.61 Mb
EYA	EYA1 121.60 Mb	EYA2 5.62 Mb	EYA3 1.44 Mb	EYA4 58.32 Mb
GATA*	GATA6 105.80 Mb	GATA5 8.00 Mb		GATA4 110.13 Mb
KCNQ	KCNQ3 147.08 Mb	KCNQ2 8.92 Mb	KCNQ4 5.26 Mb	KCNQ5 84.31 Mb
L3MBTL*		L3MBTL 0.03 Mb	LOC419599 3.00 Mb	LTMBTL3 60.01 Mb
LAMA	LAMA3 106.28 Mb	LAMA5 7.81 Mb		LAMA4 68.34 Mb
LPIN*	LPIN2 104.10 Mb	LPIN3 4.92 Mb		LPIN1 100.32 Mb
MATN	MATN2 132.33 Mb	MATN4 5.13 Mb	MATN1 0.22 Mb	MATN3 104.31 Mb
MYB	MYBL1 119.49 Mb	MYBL2 3.60 Mb		MYB 57.63 Mb
MYOM	MYOM1 104.02 Mb		MYOM3 5.91 Mb	MYOM2 93.57 Mb
MYT1	ST18 113.06 Mb	MYT1 9.10 Mb		MYT1L 95.86 Mb
NCOA*	NCOA2 121.05 Mb	NCOA3 5.85 Mb		NCOA1 108.26 Mb
NKAIN	NKAIN3 117.72 Mb	NKAIN4 8.72 Mb	NKAIN1 0.52 Mb	NKAIN2 62.76 Mb
OPIOID	PENK 115.07 Mb			POMC 108.17 Mb
				PNOC 108.46 Mb
OPR/	OPRK1 113.64 Mb	OPRL1 9.25 Mb	OPRD1 2.48 Mb	OPRM1 51.94 Mb
NPBWR*	NPBWR1 113.58 Mb
PHACTR	PHACTR1 63.37 Mb	PHACTR3 6.76 Mb	PHACTR4 2.46 Mb	PHACTR2 54.24 Mb
PTPR	PTPRM 101.67 Mb	PTPRT 2.95 Mb	PTPRU 3.06 Mb	PTPRK 60.91 Mb
RGS	RGS20 113.83 Mb	RGS19 9.06 Mb		RGS17 51.53 Mb
RIMS*	RIMS2 135.00 Mb	RIMS4 5.27 Mb	RIMS3 5.22 Mb	RIMS1 84.69 Mb
RSPO*	RSPO2 137.30 Mb	RSPO4 9.85 Mb	RSPO1 4.01 Mb	RSPO3 61.55 Mb
SERINC		SERINC3 5.36 Mb	SERINC2 0.59 Mb	SERINC1 63.94 Mb
SRC-B	LYN 114.79 Mb	HCK 10.06 Mb	LCK 5.40 Mb	BLK 110.05 Mb
STMN*	STMN2 125.41 Mb	STMN3 9.68 Mb	STMN1 3.54 Mb	STMN4 108.15 Mb
TFAP2	TFAP2A 64.44 Mb	TFAP2C 11.90 Mb	TFAP2E 4.61 Mb	TFAP2B 111.03 Mb
XKR*	XKR9 121.41 Mb		XKR8 1.43 Mb
	XKR4 114.37 Mb	XKR7 10.05 Mb		XKR6 109.74 Mb
YTHDF	YTHDF3 118.03 Mb	YTHDF1 8.69 Mb	YTHDF2 2.52 Mb

## Sheet: Human
Family	Human chromosome 8 (53-134 Mb)	Human chromosome 18	Human chromosome 6 (7-13 Mb)	Human chromosome 20	Human chromosome 1	Human chromosome 6 (50-155 Mb)	Human chromosome 2	Human chromosome 8 (1-29 Mb)
BMP				BMP7 55.18 Mb	BMP8A 39.73 Mb	BMP5 55.73 Mb
			BMP6 7.67 Mb		BMP8B 40.00 Mb
DLGAP		DLGAP1 3.49 Mb		DLGAP4 34.36 Mb	DLGAP3 35.10 Mb			DLGAP2 1.44 Mb
EPB41		EPB41L3 5.38 Mb		EPB41L1 34.14 Mb	EPB41 29.09 Mb	EPB41L2 131.20 Mb
EYA	EYA1 72.27 Mb			EYA2 44.96 Mb	EYA3 28.17 Mb	EYA4 133.60 Mb
GATA*		GATA6 18.00 Mb		GATA5 60.47 Mb				GATA4 11.60 Mb
KCNQ	KCNQ3 133.21 Mb			KCNQ2 61.50 Mb	KCNQ4 41.02 Mb	KCNQ5 73.39 Mb
L3MBTL*		L3MBTL4 5.94 Mb		L3MBTL 41.58 Mb		L3MBTL3 130.38 Mb
LAMA		LAMA3 19.52 Mb		LAMA5 60.32 Mb		LAMA4 112.54 Mb
LPIN*		LPIN2 2.91 Mb		LPIN3 39.40 Mb			LPIN1 11.80 Mb
MATN	MATN2 98.95 Mb			MATN4 43.36 Mb	MATN1 30.96 Mb		MATN3 20.06 Mb
MYB	MYBL1 67.64 Mb			MYBL2 41.73 Mb		MYB 135.54 Mb
MYOM		MYOM1 3.06 Mb			MYOM3 24.26 Mb			MYOM2 1.98 Mb
MYT1	ST18 53.19 Mb			MYT1 62.25 Mb			MYT1L 1.77 Mb
NCOA*	NCOA2 71.20 Mb			NCOA3 45.56 Mb			NCOA1 24.66 Mb
NKAIN	NKAIN3 63.65 Mb			NKAIN4 61.34 Mb	NKAIN1 31.43 Mb	NKAIN2 124.17 Mb
OPIOID	PENK 57.52 Mb			PDYN 1.91 Mb			POMC 25.24 Mb	PNOC 28.23 Mb
OPR/	OPRK1 54.30 Mb			OPRL1 62.18 Mb	OPRD1 29.01 Mb	OPRM1 154.40 Mb
NPBWR*	NPBWR1 54.01 Mb			NPBWR2 62.21 Mb
PHACTR			PHACTR1 12.83 Mb	PHACTR3 57.59 Mb	PHACTR4 28.57 Mb	PHACTR2 143.97 Mb
PTPR		PTPRM 7.56 Mb		PTPRT 40.13 Mb	PTPRU 29.44 Mb	PTPRK 128.33 Mb
RGS	RGS20 54.93 Mb			RGS19 62.17 Mb		RGS17 153.37 Mb
RIMS*	RIMS2 104.58 Mb			RIMS4 42.81 Mb	RIMS3 40.86 Mb	RIMS1 72.65 Mb
RSPO*	RSPO2 108.98 Mb			RSPO4 0.89 Mb	RSPO1 37.85 Mb	RSPO3 127.48 Mb
SERINC				SERINC3 42.56 Mb	SERINC2 31.65 Mb	SERINC1 122.81 Mb
SRC-B	LYN 56.95 Mb			HCK 30.10 Mb	LCK 32.49 Mb			BLK 11.39 Mb
STMN*	STMN2 80.71 Mb			STMN3 61.74 Mb	STMN1 26.10 Mb			STMN4 27.15 Mb
TFAP2			TFAP2A 10.50 Mb	TFAP2C 54.64 Mb	TFAP2E 35.81 Mb	TFAP2B 50.89 Mb
XKR*	XKR9 71.74 Mb				XKR8 28.16 Mb
	XKR4 56.18 Mb			XKR7 30.02 Mb				XKR6 10.79 Mb
YTHDF	YTHDF3 64.24 Mb			YTHDF1 61.30 Mb	YTHDF2 28.94 Mb

## Sheet: Dog
Family	Dog chromosome 29	Dog chromosome 7	Dog chromosome 13	Dog chromosome 35	Dog chromosome 24	Dog chromosome 2	Dog chromosome 15	Dog chromosome 1	Dog chromosome 17	Dog chromosome 25	Dog chromosome 12	Other chromosomes
BMP				BMP6 10.69 Mb	BMP7 45.19 Mb		BMP8 6.14 Mb				BMP5 26.09 Mb
DLGAP		DLGAP1 73.12 Mb			DLGAP4 28.20 Mb		DLGAP3 10.09 Mb					DLGAP2 Chr 37 33.69 Mb
EPB41		EPB41L3 74.82 Mb			EPB41L1 27.96 Mb	EBP41 74.37 Mb		EPB41L2 72.18 Mb
EYA	EYA1 23.18 Mb				EYA2 37.10 Mb	EYA3 75.24 Mb		EYA4 29.48 Mb
GATA*		GATA6 68.97 Mb			GATA5 49.46 Mb					GATA4 29.11 Mb
KCNQ			KCNQ3 31.81 Mb		KCNQ2 50.11 Mb		KCNQ4 5.21 Mb				KCNQ5 37.87 Mb
L3MBTL*		L3MBTL4 75.35 Mb			L3MBTL 34.21 Mb			L3MBTL3 71.62 Mb
LAMA		LAMA3 67.44 Mb			LAMA5 49.36 Mb						LAMA4 71.57 Mb
LPIN*		LPIN2 72.63 Mb			LPIN3 32.32 Mb				LPIN1 11.40 Mb
MATN			MATN2 3.19 Mb		MATN4 35.58 Mb	MATN1 73.12 Mb			MATN3 18.01 Mb
MYB	MYBL1 19.16 Mb				MYBL2 34.32 Mb			MYB 30.95 Mb
MYOM		MYOM1 72.74 Mb				MYOM3 78.38 Mb						MYOM2 Chr 16 57.31 Mb
MYT1	ST18 6.98 Mb				MYT1 50.67 Mb				MYT1L 3.90 Mb
NCOA*	NCOA2 22.26 Mb				NCOA3 37.67 Mb				NCOA1 22.00 Mb
NKAIN	NKAIN3 15.71 Mb				NKAIN4 50.00 Mb	NKAIN1 72.70 Mb		NKAIN2 66.28 Mb
OPIOID	PENK 10.76 Mb				PDYN 22.05 Mb				POMC 22.41 Mb	PNOC 32.22 Mb
OPR/	OPRK1 8.03 Mb				OPRL1 50.59 Mb	OPRD1 74.58 Mb		OPRM1 47.02 Mb
NPBWR*	NPBWR1 7.78 Mb
PHACTR				PHACTR1 15.55 Mb	PHACTR3 47.35 Mb	PHACTR4 74.88 Mb		PHACTR2 38.30 Mb
PTPR		PTPRM 77.05 Mb			PTPRT 32.97 Mb	PTPRU 74.18 Mb		PTPRK 69.65 Mb
RGS	RGS20 8.53 Mb				RGS19 50.56 Mb			RGS17 46.22 Mb
RIMS*			RIMS2 8.03 Mb		RIMS4 35.18 Mb		RIMS3 5.38 Mb				RIMS1 37.38 Mb
RSPO*			RSPO2 11.69 Mb		RSPO4 22.92 Mb		RSPO1 7.87 Mb	RSPO3 68.94 Mb
SERINC					SERINC3 34.94 Mb	SERINC2 72.49 Mb		SERINC1 64.87 Mb
SRC-B	LYN 10.39 Mb				HCK 24.44 Mb	LCK 71.83 Mb				BLK 29.32 Mb
STMN*	STMN2 30.05 Mb				STMN3 50.26 Mb	STMN1 76.93 Mb				STMN4 33.34 Mb
TFAP2				TFAP2A 13.17 Mb	TFAP2C 44.77 Mb						TFAP2B 21.45 Mb
XKR*	XKR9 22.77 Mb					XKR8 75.31 Mb
	XKR4 9.65 Mb				XKR7 24.37 Mb					XKR6 29.98 Mb
YTHDF	YTHDF3 16.24 Mb				YTHDF1 49.97 Mb	YTHDF2 74.68 Mb

## Sheet: Opossum
Family	Opossum chromosome 3	Opossum chromosome 1 (385-501.5 Mb)	Opossum chromosome 4	Opossum chromosome 2	Opossum chromosome 1 (504-590 Mb)
BMP	BMP6 336.45 Mb	BMP7 486.73 Mb	BMP8 423.45 Mb	BMP5 305.64 Mb
DLGAP	DLGAP1 269.13 Mb	DLGAP4 389.84 Mb	DLGAP3 417.70 Mb		DLGAP2 548.72 Mb
EPB41	EPB41L3 271.43 Mb	EPB41L1 389.54 Mb	EPB41 368.23 Mb	EPB41L2 404.50 Mb
EYA	EYA1 165.52 Mb	EYA2 499.17 Mb	EYA3 367.14 Mb	EYA4 407.84 Mb
GATA*	GATA6 262.90 Mb	GATA5 477.09 Mb			GATA4 559.90 Mb
KCNQ	KCNQ3 410.49 Mb	KCNQ2 473.88 Mb	KCNQ4 424.76 Mb	KCNQ5 325.01 Mb
L3MBTL*	L3MBTL4 272.29 Mb	L3MBTL 385.89 Mb		L3MBTL3 403.37 Mb
LAMA	LAMA3 260.61 Mb	LAMA5 477.58 Mb		LAMA4 378.40 Mb
LPIN*	LPIN2 268.37 Mb	LPIN3 393.37 Mb			LPIN1 741.56 Mb
MATN	MATN2 362.42 Mb	MATN4 501.09 Mb	MATN1 431.58 Mb
MYB	MYBL1 170.94 Mb	MYBL2 390.60 Mb		MYB 410.32 Mb
MYOM	MYOM1 268.57 Mb		MYOM3 360.54 Mb		MYOM2 549.58 Mb
MYT1	ST18 188.74 Mb	MYT1 471.86 Mb			MYT1L 542.21 Mb
NCOA*	NCAO2 166.75 Mb	NCAO3 498.64 Mb			NCAO1 504.96 Mb
NKAIN	NKAIN3 175.79 Mb	NKAIN4 474.56 Mb	NKAIN1 425.86 Mb	NKAIN2 395.46 Mb
OPIOID	PENK 183.66 Mb	PDYN 450.74 Mb			POMC 505.58 Mb
					PNOC 589.28 Mb
OPR/	OPRK1 187.42 Mb	OPRL1 472.36 Mb	OPRD1 361.30 Mb	OPRM1 434.89 Mb
NPBWR*	NPBWR1 187.78 Mb	NPBWR2 472.32 Mb
PHACTR	PHACTR1 328.15 Mb	PHACTR3 482.80 Mb	PHACTR4 367.65 Mb	PHACTR2 421.94 Mb
PTPR	PTPRM 274.65 Mb	PTPRT 391.34 Mb		PTPRK 400.42 Mb
RGS	RGS20 186.66 Mb	RGS19 472.46 Mb		RGS17 433.18 Mb
RIMS*	RIMS2 370.46 Mb	RIMS4 500.54 Mb	RIMS3 424.55 Mb	RIMS1 323.88 Mb
RSPO*	RSPO2 375.60 Mb	RSPO4 403.60 Mb	RSPO1 421.15 Mb	RSPO3 399.32 Mb
SERINC		SERINC3 500.25 Mb	SERINC2 430.62 Mb	SERINC1 393.08 Mb
		SERINC1 376.72 Mb
SRC-B	LYN 184.10 Mb	HCK 423.26 Mb	LCK 420.63 Mb		BLK 560.17 Mb
STMN*	STMN2 154.64 Mb	STMN3 473.39 Mb	STMN1 355.21 Mb		STMN4 504.67 Mb
TFAP2	TFAP2A 332.01 Mb	TFAP2C 487.63 Mb	TFAP2E 418.27 Mb	TFAP2B 298.60 Mb
XKR*	XKR9 166.14 Mb		XKR8 360.40 Mb
	XKR4 184.60 Mb	XKR7 423.17 Mb			XKR6 586.56 Mb
YTHDF	YTHDF3 175.41 Mb	YTHDF1 474.76 Mb	YTHDF2 361.17 Mb

## Sheet: Zebrafish
Family	Zebrafish chromosome 24	Zebrafish chromosome 2	Zebrafish chromosome 23	Zebrafish chromosome 11	Zebrafish chromosome 6	Zebrafish chromosome 8	Zebrafish chromosome 19	Zebrafish chromosome 16	Zebrafish chromosome 20	Zebrafish chromosome 17	Zebrafish chromosome 13	Other chromosomes
BMP	BMP6 6.55 Mb		BMP7 1.72 Mb	BMP7 42.85 Mb			BMP8 32.54 Mb				BMP5 0.10 Mb
DLGAP	DLGAP1 10.46 Mb	DLGAP1 24.04 Mb	DLGAP4 39.79 Mb		DLGAP4 39.71 Mb		DLGAP3 34.42 Mb		DLGAP2 15.11 Mb	DLGAP2 1.33 Mb
			DLGAP4 42.86 Mb
EPB41	EPB41L3 39.27 Mb						EPB41 20.80 Mb					EPB41L3 Chr 7 21.16 Mb
EYA	EYA1 17.26 Mb		EYA4 30.21 Mb				EYA3 15.62 Mb					EYA2 Chr 14 61.42 Mb
GATA*		GATA6 50.92 Mb	GATA5 5.36 Mb						GATA4 54.17 Mb
KCNQ		KCNQ3 38.49 Mb				KCNQ2 23.81 Mb					KCNQ5 21.45 Mb	KCNQ4 Zv7_NA1245 0.01 Mb
												KCNQ5 Chr 1 26.20 Mb
L3MBTL*			L3MBTL 3.88 Mb					LOC419599 19.44 Mb	L3MBTL3 2.15 Mb
LAMA			LAMA5 7.21 Mb						LAMA4 0.19 Mb
LPIN*		LPIN2 25.40 Mb			LPIN? 4.34 Mb					LPIN1 31.29 Mb
MATN				MATN4 32.89 Mb			MATN1 41.05 Mb		MATN3 45.41 Mb		MATN3 32.11 Mb
MYB	MYPL1 22.37 Mb		MYB 30.58 Mb	MYBL2 0.42 Mb
MYOM		MYOM1 25.36 Mb						MYOM3 47.32 Mb				MYOM2 Chr 12 9.44 Mb
MYT1			MYT1 29.54 Mb			ST18 0.05 Mb			MYT1L 36.94 Mb
NCOA*	NCOA2 17.67 Mb			NCOA3 17.14 Mb					NCOA1 38.18 Mb
NKAIN			NKAIN4 15.00 Mb				NKAIN1 43.67 Mb		NKAIN2 40.98 Mb
OPIOID		PENK 8.16 Mb	PDYN 38.48 Mb				OPRD1 21.35 Mb	OPRD1 40.67 Mb	PNOC 32.53 Mb	PNOC 14.67 Mb		PENK Chr 7 57.68 Mb
			PDYN 38.59 Mb						POMC 44.13 Mb	POMC 27.19 Mb
OPR/		OPRK1 25.31 Mb	OPRL1 6.02 Mb								OPRM1 25.21 Mb
NPBWR*			NPBWR2 7.66 Mb
PHACTR				PHACTR3 0.24 Mb			PHACTR4 21.58 Mb	PHACTR4 40.71 Mb	PHACTR1 55.41 Mb		PHACTR2 25.14 Mb
				PHACTR3 0.28 Mb
PTPR	PTPRM 39.08 Mb				PTPRT 47.85 Mb		PTPRU 22.64 Mb	PTPRU 41.68 Mb	PTPRK 1.21 Mb
RGS		RGS20 25.19 Mb	RGS19 6.25 Mb								RGS17 25.34 Mb
RIMS*					RIMS4 53.17 Mb		RIMS2 24.22 Mb	RIMS2 33.13 Mb			RIMS1 21.31 Mb	RIMS1 Chr 1 26.18 Mb
							RIMS3 15.89 Mb
RSPO*					RSPO4 52.92 Mb			RSPO1 40.21 Mb
								RSPO3 30.96 Mb
SERINC				SERINC3 1.05 Mb			SERINC2 21.82 Mb	SERINC2 41.09 Mb	SERINC1 41.54 Mb
SRC-B		LYN 47.65 Mb	HCK 5.50 Mb						BLK 19.28 Mb	LCK 1.13 Mb
STMN*					STMN3 58.56 Mb		STMN2 27.14 Mb	STMN2 11.90 Mb	STMN4 32.46 Mb	STMN4 10.38 Mb
							STMN1 23.58 Mb	STMN1 41.16 Mb
TFAP2	TFAP2A 10.97 Mb				TFAP2C 57.62 Mb				TFAP2B 49.17 Mb			TFAP2E Zv7_NA831 0.03 Mb
XKR*	XKR9 17.54 Mb	XKR4 22.48 Mb	XKR7 6.64 Mb				XKR8 15.71 Mb		XKR6 18.91 Mb			XKR6 Zv7_sc2547 0.17 Mb
			XKR7 29.63 Mb				XKR8 15.80 Mb
YTHDF	YTHDF3 22.87 Mb					YTHDF1 21.53 Mb				YTHDF2 29.88 Mb

## Sheet: Medaka
Family	Medaka chromosome 20	Medaka chromosome 17	Medaka chromosome 7	Medaka chromosome 5	Medaka chromosome uc90	Medaka chromosome 11	Medaka chromosome 16	Medaka chromosome 24	Medaka chromosome 3	Medaka chromosome 15	Medaka chromosome 22	Other chromosomes
BMP	BMP6 10.47 Mb		BMP7 18.11 Mb	BMP7 26.05 Mb		BMP8 16.26 Mb				BMP5 23.63 Mb
DLGAP	DLGAP1 17.45 Mb	DLGAP1 13.80 Mb	DLGAP4 19.86 Mb	DLGAP4 30.75 Mb		DLGAP3 13.28 Mb		DLGAP2 4.46 Mb			DLGAP2 15.22 Mb
EPB41		EPB41L3 4.89 Mb	EPB41L1 9.18 Mb	EPB41L1 22.38 Mb		EPB41 21.14 Mb	EPB41 12.49 Mb	EPB41L2 16.14 Mb
EYA	EYA1 14.63 Mb			EYA2 11.58 Mb		EYA3 19.19 Mb		EYA4 14.00 Mb
GATA*		GATA6 29.47 Mb	GATA5 5.12 Mb					GATA4 17.08 Mb
KCNQ		KCNQ3 10.10 Mb	KCNQ2 1.16 Mb			KCNQ4 21.89 Mb				KCNQ5 10.13 Mb		KCNQ2 Chr 4 12.62 Mb
												KCNQ5 Chr 1 10.02 Mb
L3MBTL*			L3MBTL 7.38 Mb				LOC419599 14.75 Mb
LAMA		LAMA3 26.20 Mb			LAMA5 1.38 Mb			LAMA4 22.63 Mb
LPIN*	LPIN2 18.85 Mb	LPIN2 30.70 Mb		LPIN? 30.84 Mb				LPIN1 14.73 Mb	LPIN1 24.55 Mb
MATN						MATN1 21.40 Mb	MATN2 2.39 Mb	MATN3 6.06 Mb				MATN4 sc3419 0.00 Mb
MYB	MYBL1 15.25 Mb		MYBL? 7.35 Mb	MYBL2 22.53 Mb				MYB 14.19 Mb
MYOM	MYOM1 18.86 Mb	MYOM1 30.67 Mb					MYOM3 21.42 Mb		MYOM2 22.27 Mb			MYOM2 Chr 1 0.81 Mb
MYT1		ST18 28.28 Mb	MYT1 4.85 Mb		MYT1 2.41 Mb			MYT1L 23.35 Mb			MYT1L 20.09 Mb
NCOA*	NCOA2 14.74 Mb	NCOA2 7.50 Mb	NCOA3 19.34 Mb	NCOA3 26.63 Mb
NKAIN			NKAIN4 16.19 Mb					NKAIN2 15.71 Mb
OPIOID					PDYN 0.89 Mb			PNOC 13.40 Mb	PNOC 30.77 Mb
								POMC 8.79 Mb				POMC Chr 2 17.56 Mb
OPR/	OPRK1 18.91 Mb	OPRK1 30.64 Mb				OPRD1 18.27 Mb				OPRM1 16.50 Mb
NPBWR*			NPBWR2 27.83 Mb
PHACTR		PHACTR1 27.11 Mb	PHACTR3 9.10 Mb	PHACTR3 22.57 Mb		PHACTR4 18.26 Mb				PHACTR2 16.54 Mb		PHACTR1 Chr 4 22.65 Mb
												PHACTR4 sc378 0.42 Mb
PTPR				PTPRT 18.02 Mb		PTPRU 17.77 Mb		PTPRK 4.38 Mb				PTPRM uc200 0.35 Mb
												PTPRM uc236 1.61 Mb
												PTPRU uc182 3.56 Mb
RGS	RGS20 18.99 Mb	RGS20 30.58 Mb	RGS19 27.28 Mb							RGS17 16.37 Mb
RIMS*				RIMS4 17.43 Mb		RIMS2 3.71 Mb				RIMS1 7.82 Mb		RIMS1 Chr 1 10.13 Mb
						RIMS3 10.80 Mb
RSPO*							RSPO1 20.93 Mb					RSPO2 uc182 0.90 Mb
							RSPO3 10.87 Mb
SERINC				SERINC3 18.45 Mb		SERINC2 18.15 Mb		SERINC1 10.00 Mb				SERINC2 sc378 0.15 Mb
SRC-B		LYN 19.67 Mb	HCK 5.02 Mb					BLK 13.78 Mb			LCK 16.56 Mb
STMN*						STMN2 22.92 Mb	STMN2 13.70 Mb	STMN4 13.33 Mb				STMN4 uc49 0.09 Mb
TFAP2	TFAP2A 11.10 Mb			TFAP2C 11.34 Mb				TFAP2B 19.52 Mb
XKR*	XKR9 14.73 Mb	XKR4 5.05 Mb	XKR7 26.96 Mb			XKR8 19.20 Mb		XKR6 13.88 Mb				XKR6 Chr 2 24.50 Mb
			XKR7 22.20 Mb			XKR8 19.21 Mb
YTHDF	YTHDF3 15.52 Mb		YTHDF1 21.99 Mb								YTHDF2 8.76 Mb
			YTHDF1 16.22 Mb

## Sheet: Stickleback
Family	Stickleback chromosome XXI	Stickleback chromosome III	Stickleback chromosome XII	Stickleback chromosome XVII	Stickleback chromosome X	Stickleback chromosome XX	Stickleback chromosome XVIII	Stickleback chromosome II	Stickleback chromosome VI	Stickleback chromosome XV	Other chromosomes
BMP	BMP6 3.83 Mb			BMP7 9.98 Mb	BMP8 1.26 Mb				BMP5 7.73 Mb		BMP7 sc68 0.48 Mb
DLGAP	DLGAP1 8.81 Mb	DLGAP1 5.78 Mb	DLGAP4 1.56 Mb	DLGAP4 7.37 Mb	DLGAP3 11.23 Mb		DLGAP2 7.37 Mb			DLGAP2 3.28 Mb
EPB41		EPB41L3 11.27 Mb	EPB41L1 8.90 Mb	EPB41L1 13.23 Mb		EPB41 9.23 Mb	EPB41L2 15.16 Mb				EPB41 sc111 0.05 Mb
EYA	EYA1 6.83 Mb			EYA2 4.16 Mb	EYA3 2.01 Mb		EYA4 10.95 Mb
GATA*		GATA6 13.56 Mb	GATA5 2.56 Mb				GATA4 10.18 Mb
KCNQ			KCNQ2 4.21 Mb	KCNQ2 0.47 Mb	KCNQ4 7.40 Mb				KCNQ5 16.44 Mb		KCNQ3 sc135 0.17 Mb
											KCNQ5 Chr IX 9.90 Mb
L3MBTL*			L3MBTL 7.54 Mb			LOC419599 10.78 Mb
LAMA		LAMA3 1.11 Mb	LAMA5 13.05 Mb				LAMA4 4.44 Mb
LPIN*	LPIN2 9.59 Mb	LPIN2 12.91 Mb		LPIN? 7.41 Mb			LPIN1 15.74 Mb	LPIN1 14.52 Mb
MATN					MATN1 8.21 Mb		MATN3 9.39 Mb			MATN3 14.28 Mb	MATN4 sc89 0.23 Mb
MYB	MYBL1 7.28 Mb		MYBL? 7.52 Mb	MYBL2 10.94 Mb			MYB 11.11 Mb
MYOM	MYOM1 9.60 Mb	MYOM1 12.93 Mb				MYOM3 16.90 Mb		MYOM2 12.99 Mb			MYOM2 Chr IX 19.51 Mb
MYT1		ST18 16.48 Mb	MYT1 16.96 Mb				MYT1L 12.70 Mb			MYT1L 15.76 Mb
			MYT1 18.16 Mb
NCOA*	NCOA2 6.91 Mb	NCOA2 14.42 Mb		NCOA3 10.31 Mb			NCOA1 4.96 Mb				NCOA3 sc68 0.73 Mb
NKAIN			NKAIN4 0.19 Mb		NKAIN1 8.14 Mb		NKAIN2 15.40 Mb
OPIOID		PENK 5.56 Mb	PDYN 2.35 Mb				PNOC 1.09 Mb	PNOC 5.01 Mb
					POMC 14.66 Mb		POMC 9.91 Mb
OPR/	OPRK1 9.63 Mb	OPRK1 12.96 Mb	OPRL1 13.26 Mb		OPRD1 11.57 Mb	OPRD1 8.22 Mb			OPRM1 12.88 Mb
NPBWR*			NPBWR2 13.22 Mb
PHACTR		PHACTR1 0.53 Mb	PHACTR3 8.83 Mb	PHACTR3 10.97 Mb	PHACTR4 11.59 Mb	PHACTR4 8.23 Mb			PHACTR2 12.85 Mb		PHACTR1 Chr VIII 3.39 Mb
PTPR		PTPRM 11.32 Mb			PTPRU 11.80 Mb	PTPRU 8.41 Mb	PTPRK 7.31 Mb				PTPRM sc146 0.10 Mb
											PTPRT sc89 0.40 Mb
RGS	RGS20 9.66 Mb	RGS20 12.99 Mb	RGS19 13.34 Mb						RGS17 12.91 Mb
RIMS*				RIMS4 0.77 Mb	RIMS2 15.51 Mb				RIMS1 4.28 Mb		RIMS1 Chr IX 9.97 Mb
					RIMS3 10.06 Mb
RSPO*						RSPO2 3.88 Mb
						RSPO1 17.22 Mb
						RSPO3 5.55 Mb
SERINC				SERINC3 12.40 Mb	SERINC2 11.66 Mb	SERINC2 8.30 Mb	SERINC1 0.14 Mb
SRC-B		LYN 4.03 Mb	HCK 2.61 Mb				BLK 10.79 Mb			LCK 4.14 Mb
STMN*					STMN2 4.62 Mb	STMN2 10.08 Mb	STMN4 1.13 Mb				STMN4 sc944 0.00 Mb
					STMN1 11.69 Mb	STMN1 8.30 Mb
TFAP2	TFAP2A 4.26 Mb			TFAP2C 4.23 Mb	TFAP2E 2.65 Mb		TFAP2B 6.11 Mb
XKR*	XKR9 6.90 Mb	XKR4 5.44 Mb	XKR7 13.40 Mb		XKR8 2.02 Mb		XKR6 10.87 Mb				XKR6 Chr I 23.43 Mb
			XKR7 15.65 Mb		XKR8 2.03 Mb
YTHDF	YTHDF3 7.47 Mb		YTHDF1 15.76 Mb							YTHDF2 7.58 Mb
			YTHDF1 0.23 Mb
